# Supplementary material for: Macromolecular Proton Fraction Reveals Divergent White Matter Myelination in Bipolar Disorder and Unipolar Recurrent Depression
Source: Bioengineering (Basel). 2026 Jan 11;13(1):78. doi: 10.3390/bioengineering13010078 (PMC12837752; doi:10.3390/bioengineering13010078)
Supplement: Supplementary file 1 [file bioengineering-13-00078-s001.zip]

Archive with 1 entries (1 files):
- bioengineering-4057204-supplementary.pdf
